# Supplementary material for: Investigation of Far Infrared Emission and UV Protection Properties of Polypropylene Composites Embedded with Candlenut-Derived Biochar for Health Textiles
Source: Molecules. 2024 Oct 10;29(20):4798. doi: 10.3390/molecules29204798 (PMC11509977; doi:10.3390/molecules29204798)
Supplement: Supplementary file 1 [file molecules-29-04798-s001.zip]

Archive with 1 entries (1 files):
- molecules-3139393-supplementary.pdf
